# Supplementary material for: Epigenetic and Molecular Alterations in Obesity: Linking CRP and DNA Methylation to Systemic Inflammation
Source: Curr Issues Mol Biol. 2024 Jul 13;46(7):7430–46. doi: 10.3390/cimb46070441 (PMC11275580; doi:10.3390/cimb46070441)
Supplement: Supplementary file 1 [file cimb-46-00441-s001.zip]

Archive with 1 entries (1 files):
- cimb-3113958-supplementary.xlsx
