# Supplementary material for: Epigenetic and Molecular Alterations in Obesity: Linking CRP and DNA Methylation to Systemic Inflammation
Source: Curr Issues Mol Biol. 2024 Jul 13;46(7):7430–46. doi: 10.3390/cimb46070441 (PMC11275580; doi:10.3390/cimb46070441)
Supplement: Supplementary file 1 [file cimb-46-00441-s001.zip › cimb-3113958-supplementary.xlsx]

## Sheet: Sheet1
Correlations
			Group	BMIkg.m2	CRPmg.dl	Sideremia	PLT	Neunum	Lymnum	Monnum	NLR	mC5	FTOFC	YTHDF1FC	METTL3FC	IL1BFC	IL8FC	TNFaFC
Kendall's tau_b	Group	Correlation Coefficient	1	.706**	.579**	0.0273093	.447**	.431**	.351**	.491**	0.145632	-.506**	0.234148	0.252808	.349*	.444**	-0.195206	.572**
		Sig. (2-tailed)		4.47483e-10	3.39498e-07	0.830844	7.98336e-05	0.000141835	0.00195782	1.72621e-05	0.198518	3.12881e-05	0.12991	0.101304	0.0237557	0.00394251	0.205792	0.000205395
		N	54	54	54	43	54	54	54	54	54	48	30	30	30	30	30	30
	BMIkg.m2	Correlation Coefficient	.706**	1	.437**	0.033352	.293**	.406**	.212*	.368**	.232*	-.306**	0.207614	0.188723	.265*	.352**	-0.197929	.421**
		Sig. (2-tailed)	4.47483e-10		3.3321e-06	0.753458	0.00181539	1.50719e-05	0.0242289	9.99286e-05	0.0135239	0.00234051	0.108173	0.143413	0.0401335	0.00633963	0.124889	0.00109499
		N	54	54	54	43	54	54	54	54	54	48	30	30	30	30	30	30
	CRPmg.dl	Correlation Coefficient	.579**	.437**	1	-0.0290017	.262**	.410**	.340**	.363**	0.103086	-.350**	.262*	0.228638	.375**	.369**	-0.196305	.378**
		Sig. (2-tailed)	3.39498e-07	3.3321e-06		0.785388	0.005253	1.31084e-05	0.000303604	0.000127249	0.272639	0.000519252	0.0435957	0.0771637	0.00382136	0.00429111	0.129153	0.00341889
		N	54	54	54	43	54	54	54	54	54	48	30	30	30	30	30	30
	Sideremia	Correlation Coefficient	0.0273093	0.033352	-0.0290017	1	-0.0734559	-0.17019	-0.018931	-0.108624	-0.0967744	0.114246	0.178571	0.265873	0.107143	0.00792081	-0.194444	0.0792081
		Sig. (2-tailed)	0.830844	0.753458	0.785388		0.489529	0.109175	0.858716	0.309473	0.362353	0.325712	0.234322	0.076605	0.475487	0.95786	0.195315	0.597226
		N	43	43	43	43	43	43	43	43	43	37	23	23	23	23	23	23
	PLT	Correlation Coefficient	.447**	.293**	.262**	-0.0734559	1	.242*	0.138052	.216*	0.0854043	-.288**	-0.0693642	0.119954	0.0115473	0.0529955	-.323*	0.145162
		Sig. (2-tailed)	7.98336e-05	0.00181539	0.005253	0.489529		0.0100452	0.141555	0.0222991	0.362667	0.00428369	0.592196	0.353316	0.928874	0.681458	0.0124567	0.260868
		N	54	54	54	43	54	54	54	54	54	48	30	30	30	30	30	30
	Neunum	Correlation Coefficient	.431**	.406**	.410**	-0.17019	.242*	1	.280**	.501**	.438**	-0.103097	-0.0415227	0.0506329	0.0483872	0.149425	-.295*	0.163218
		Sig. (2-tailed)	0.000141835	1.50719e-05	1.31084e-05	0.109175	0.0100452		0.0029074	1.191e-07	2.9994e-06	0.306143	0.747989	0.694641	0.707823	0.246184	0.0223706	0.205258
		N	54	54	54	43	54	54	54	54	54	48	30	30	30	30	30	30
	Lymnum	Correlation Coefficient	.351**	.212*	.340**	-0.018931	0.138052	.280**	1	.317**	-.284**	-0.13274	0.180347	0.184545	0.196305	0.0622121	-0.198385	0.14977
		Sig. (2-tailed)	0.00195782	0.0242289	0.000303604	0.858716	0.141555	0.0029074		0.000820204	0.00244949	0.18782	0.163709	0.153302	0.129153	0.629905	0.124769	0.246034
		N	54	54	54	43	54	54	54	54	54	48	30	30	30	30	30	30
	Monnum	Correlation Coefficient	.491**	.368**	.363**	-0.108624	.216*	.501**	.317**	1	0.154557	-.288**	-0.121073	-0.106856	0.0302333	0.127616	-0.181191	0.141537
		Sig. (2-tailed)	1.72621e-05	9.99286e-05	0.000127249	0.309473	0.0222991	1.191e-07	0.000820204		0.101951	0.00450025	0.352603	0.411055	0.816265	0.325746	0.163351	0.275747
		N	54	54	54	43	54	54	54	54	54	48	30	30	30	30	30	30
	NLR	Correlation Coefficient	0.145632	.232*	0.103086	-0.0967744	0.0854043	.438**	-.284**	0.154557	1	-0.0546374	-0.173211	-0.112903	-0.147636	0.018412	-0.108295	0.023015
		Sig. (2-tailed)	0.198518	0.0135239	0.272639	0.362353	0.362667	2.9994e-06	0.00244949	0.101951		0.587283	0.180594	0.381852	0.2533	0.886487	0.401584	0.858378
		N	54	54	54	43	54	54	54	54	54	48	30	30	30	30	30	30
	mC5	Correlation Coefficient	-.506**	-.306**	-.350**	0.114246	-.288**	-0.103097	-0.13274	-.288**	-0.0546374	1	0.0538724	0.191599	-0.161077	-0.234905	-0.12752	-.342*
		Sig. (2-tailed)	3.12881e-05	0.00234051	0.000519252	0.325712	0.00428369	0.306143	0.18782	0.00450025	0.587283		0.708138	0.182436	0.261664	0.101645	0.374207	0.0170678
		N	48	48	48	37	48	48	48	48	48	48	25	25	25	25	25	25
	FTOFC	Correlation Coefficient	0.234148	0.207614	.262*	0.178571	-0.0693642	-0.0415227	0.180347	-0.121073	-0.173211	0.0538724	1	.603**	.657**	.503**	-0.0531179	.392**
		Sig. (2-tailed)	0.12991	0.108173	0.0435957	0.234322	0.592196	0.747989	0.163709	0.352603	0.180594	0.708138		3.17023e-06	3.95984e-07	9.97484e-05	0.681362	0.00240995
		N	30	30	30	23	30	30	30	30	30	25	30	30	30	30	30	30
	YTHDF1FC	Correlation Coefficient	0.252808	0.188723	0.228638	0.265873	0.119954	0.0506329	0.184545	-0.106856	-0.112903	0.191599	.603**	1	.554**	.446**	-0.145161	.470**
		Sig. (2-tailed)	0.101304	0.143413	0.0771637	0.076605	0.353316	0.694641	0.153302	0.411055	0.381852	0.182436	3.17023e-06		1.83654e-05	0.000536753	0.260868	0.00027248
		N	30	30	30	23	30	30	30	30	30	25	30	30	30	30	30	30
	METTL3FC	Correlation Coefficient	.349*	.265*	.375**	0.107143	0.0115473	0.0483872	0.196305	0.0302333	-0.147636	-0.161077	.657**	.554**	1	.583**	-0.00922723	.597**
		Sig. (2-tailed)	0.0237557	0.0401335	0.00382136	0.475487	0.928874	0.707823	0.129153	0.816265	0.2533	0.261664	3.95984e-07	1.83654e-05		6.32516e-06	0.943081	3.79511e-06
		N	30	30	30	23	30	30	30	30	30	25	30	30	30	30	30	30
	IL1BFC	Correlation Coefficient	.444**	.352**	.369**	0.00792081	0.0529955	0.149425	0.0622121	0.127616	0.018412	-0.234905	.503**	.446**	.583**	1	0.0874569	.710**
		Sig. (2-tailed)	0.00394251	0.00633963	0.00429111	0.95786	0.681458	0.246184	0.629905	0.325746	0.886487	0.101645	9.97484e-05	0.000536753	6.32516e-06		0.497729	3.53012e-08
		N	30	30	30	23	30	30	30	30	30	25	30	30	30	30	30	30
	IL8FC	Correlation Coefficient	-0.195206	-0.197929	-0.196305	-0.194444	-.323*	-.295*	-0.198385	-0.181191	-0.108295	-0.12752	-0.0531179	-0.145161	-0.00922723	0.0874569	1	0.00920599
		Sig. (2-tailed)	0.205792	0.124889	0.129153	0.195315	0.0124567	0.0223706	0.124769	0.163351	0.401584	0.374207	0.681362	0.260868	0.943081	0.497729		0.943099
		N	30	30	30	23	30	30	30	30	30	25	30	30	30	30	30	30
	TNFaFC	Correlation Coefficient	.572**	.421**	.378**	0.0792081	0.145162	0.163218	0.14977	0.141537	0.023015	-.342*	.392**	.470**	.597**	.710**	0.00920599	1
		Sig. (2-tailed)	0.000205395	0.00109499	0.00341889	0.597226	0.260868	0.205258	0.246034	0.275747	0.858378	0.0170678	0.00240995	0.00027248	3.79511e-06	3.53012e-08	0.943099
		N	30	30	30	23	30	30	30	30	30	25	30	30	30	30	30	30
**. Correlation is significant at the 0.01 level (2-tailed). *. Correlation is significant at the 0.05 level (2-tailed).
Reporting the Results for Kendall's Tau-b
A Kendall's tau-b correlation was run to determine the relationship between income level and views towards income taxes amongst 24 participants. There was a strong, positive correlation between income level and the view that taxes were too high, which was statistically significant (τb = .535, p = .003).
https://statistics.laerd.com/spss-tutorials/kendalls-tau-b-using-spss-statistics.php
sig. p<=0.05
